# Supplementary material for: Multiple Isoforms of ANRIL in Melanoma Cells: Structural Complexity Suggests Variations in Processing
Source: Int J Mol Sci. 2017 Jun 27;18(7):1378. doi: 10.3390/ijms18071378 (PMC5535871; doi:10.3390/ijms18071378)
Supplement: Supplementary file 1 [file ijms-18-01378-s001.zip]

Archive with 2 entries (2 files):
- ijms-202411-supplymentary figures.pdf
- ijms-202411-supplementary tables.pdf
